# Supplementary material for: Charge Transfer and Charge Trapping Processes in Ca- or Al-Co-doped Lu2SiO5 and Lu2Si2O7 Scintillators Activated by Pr3+ or Ce3+ Ions
Source: Materials (Basel). 2023 Jun 20;16(12):4488. doi: 10.3390/ma16124488 (PMC10302549; doi:10.3390/ma16124488)
Supplement: Supplementary file 1 [file materials-16-04488-s001.zip]

Archive with 1 entries (1 files):
- materials-2424146-supplementary.pdf
